# Supplementary material for: Sleep is required to consolidate odor memory and remodel olfactory synapses
Source: Cell. Author manuscript; Available in PMC 2023 Jul 19. (PMC10354834; doi:10.1016/j.cell.2023.05.006)
Supplement: MMC4 [file NIHMS1901363-supplement-MMC4.xlsx]

## Sheet: Sheet1
Fig 6F. iyIs35 Buff 16 hours no disturbance	Fig 6F. iyIs35 Btn 16 hours no disturbance	Fig 6F. iyIs35 Buff 16 hours with disturbance	Fig 6F. iyIs35 Btn16 hours with disturbance	Fig 6G. iyIs35 Buff 16 hours no disturbance	Fig 6G. iyIs35 Btn 16 hours no disturbance	Fig 6G. iyIs35 Buff 16 hours with disturbance	Fig 6G. iyIs35 Btn16 hours with disturbance	Fig 7B. iyIs35 Buff 0 hours no disturbance	Fig 7B. iyIs35 Btn 0 hours no disturbance	Fig 7B. iyIs35 Buff 2 hours no disturbance	Fig 7B. iyIs35 Btn 2 hours no disturbance	Fig 7B. iyIs35 Buff 16 hours no disturbance	Fig 7B. iyIs35 Btn 16 hours no disturbance	Fig S6A. iyIs35 Buff 16 hours no disturbance	Fig S6A. iyIs35 Btn 16 hours no disturbance	Fig S6A. iyIs35 Buff 16 hours with disturbance	Fig S6A. iyIs35 Btn 16 hours with disturbance	Fig S6B. iyIs35 Buff 16 hours on food	Fig S6B. iyIs35 Btn 16 hours on food	Fig S6B. iyIs35 Buff 16 hours off food	Fig S6B. iyIs35 Btn 16 hours off food	Fig S6C. iyIs35 Pre-trained -5.5 hours no disruption	Fig S6C. iyIs35 Buff 16 hours no disruption	Fig S6E. wyIs155 Buff 16 hours on food	Fig S6E. wyIs155 Btn 16 hours on food	Fig S6E. wyIs155 Buff 16 hours off food	Fig S6E. wyIs155 Btn 16 hours off food	Fig S6F. wyIs155 Buff 16 hours on food	Fig S6F. wyIs155 Btn 16 hours on food	Fig S6F. wyIs155 Buff 16 hours off food	Fig S6F. wyIs155 Btn 16 hours off food	Fig S7D. iyIs35 Buff 0 to 2 hours no disruption	Fig S7D. iyIs35 Btn 0 to 2 hours no disruption	Fig S7D. iyIs35 Buff 2 to 16 hours no disruption	Fig S7D. iyIs35 Btn 2 to 16 hours no disruption	Fig S7E. iyIs35 Buff 0 hours no disruption	Fig S7E. iyIs35 Btn 0 hours no disruption	Fig S7E. iyIs35 Buff 2 hours no disruption	Fig S7E. iyIs35 Btn 2 hours no disruption	Fig S7E. iyIs35 Buff 16 hours no disruption	Fig S7E. iyIs35 Btn 16 hours no disruption	Fig S7F. iyIs35 Buff 0 hours no disruption	Fig S7F. iyIs35 Btn 0 hours no disruption	Fig S7F. iyIs35 Buff 2 hours no disruption	Fig S7F. iyIs35 Btn 2 hours no disruption	Fig S7F. iyIs35 Buff 16 hours no disruption	Fig S7F. iyIs35 Btn 16 hours no disruption
1.46649	1.4892	0.588032	1.33859	1.76213	0.585816	0.691214	2.35922	1.08388	1.10118	0.612847	0.783831	1.0916	2.6528	0.888889	0.385965	0.676471	0.753247	0.759	-0.012	0.688	0.67	0.331548	1.46649	3.88187	1.47469	1.89675	0.513041	0.84507	0.301075	0.675497	0.810976	0.647729	1.02505	0.917077	0.232137	0.845455	-0.208122	0.695652	0.102564	0.738739	0.0909091	0.660099	0.0629371	0.592593	0.107692	0.636364	-0.0851064
1.36651	0.471099	0.563873	1.66946	0.439181	1.13969	0.559543	2.14149	1.23553	0.434193	0.264312	0.938146	0.779279	0.723422	0.673684	0.344828	0.847222	0.633136	0.713	-0.545454	0.763	0.705882	0.770353	1.36651	0.874195	0.754066	1.7803	2.195	0.787879	0.37963	0.785047	0.83682	0.961691	0.973696	0.46585	0.204827	0.796875	-0.043956	0.75	0.192308	0.602362	0.206573	0.631902	0.0712329	0.611465	0.102941	0.819444	0.208333
1.46762	0	1.05839	0.612044	1.44937	1.31789	0.858372	1.85455	1.90646	1.70736	0.783254	1.0414	0.417892	0.734804	0.876543	-0.0098039	0.79375	0.646341	0.623377	0.286486	0.8125	0.774481	0.819637	1.46762	1.16278	0.218472	1.67582	2.48174	0.794118	0.387097	0.778378	0.854545	0.549673	0.22401	0.922061	0.870702	0.678322	-0.141844	0.761062	-0.0766423	0.757576	0.264	0.738095	0.0681818	0.568182	-0.0169492	0.734694	0.326923
1.54055	0.232472	3.04669	0.67922	0.22416	0.35446	2.1252	1.18808	1.51203	1.94542	1.11086	1.16987	1.50547	1.50557	0.769911	0.083045	0.727273	0.572687	0.931034	0.097561	0.916667	0.683168	0.549381	1.54055	2.37128	0.409021	0.701135	0.507211	0.635135	0.317647	0.603053	0.757143	2.72402	0.0166969	0.576892	0.672258	0.810811	-0.150442	0.687831	0.0241935	0.682203	0.293785	0.761364	0.0384615	0.854271	0.465385	0.615385	0.25
1.25106	0.898932	1.12806	1.45779	1.57251	0.413137	1.73944	0.925578	2.26202	1.30039	0.818361	0.811217	1.91	0.329817	0.738739	0.0625	0.759615	0.5	0.757062	0.0851064	0.75	0.830986	0.891382	1.25106	3.25759	0.445382	0.26772	0.96011	0.719807	0.442529	0.844444	0.688172	0.227805	0.271866	0.126929	0.98556	0.695187	-0.116279	0.735043	-0.05	0.68254	0.328	0.763098	-0.0595611			0.860465	-0.0364963
0.923417	0.764861	2.72686	1.30338	1.19185	0.885864	0.917963	1.71351	2.45456	1.13653	0.793077	0.148116	0.613495	0.535523	0.71374	0.104839	0.663866		0.622727		0.715084		1.61813	0.923417	0.343971	2.57502	1.10801	2.40258	0.720779	0.24	0.609195	0.648276	0	0.201034	0.656799	2.04496	0.773196	-0.121795	0.85	0.19697	0.694444	0.0135135	0.645329	-0.264026			0.671053	0.185185
0.184267	2.06298	1.24583	0.652575	0.48118	0.567158	0.455554	1.38559	1.58473	2.33307	0.596002	1.96659	2.30879	1.81504	0.750733	0.310757	0.681452		0.577778		0.8		1.11935	0.184267	0.492789	5.31237	1.88938	3.73197	0.779343	0.145374	0.772358	0.60274	1.4589	0.436193	1.49771	0.403833	0.772152	-0.0780669	0.715625	-0.11236	0.679245	0.106796	0.773381	-0.128571			0.848101	0.194805
0.536215	0.667619	2.35706	2.59202	0.871623	1.28255	0.374755	0.989929	2.8361	1.91734	0.746185	1.05996	1.7194	0.862416	0.666667	-0.129032							0.999921	0.536215	6.89168	1.40212	2.10724	1.84044	0.893443		0.922535		0.0665238	0.676808	1.73771	0.858277	0.753695	-0.244318	0.68254	-0.0601093	0.769912	0.227273	0.784431	0.222826			0.869919	0.307317
2.13623	0.724038	2.48399	1.20089	1.40531	1.01571	1.33102	0.454526	1.45197	1.32275	0.59968	1.02566	1.31302	0.351809									1.58379	2.13623	1.30761	1.25898	0.731206	1.14406					0	0.367799	0.176669	0.166153	0.79085	-0.00591716	0.855072	-0.0429448	0.630769	-0.0730572
1.19075	1.09479	1.93269	1.09049	0.817287	0.647006	0.760362	0.640152	2.32514	1.02324	0.278845	1.21181	0.685618	0.663468									0.487504	1.19075	0.340135	1.75222	1.29932	1.87956					3.15011	0.109433	0.850306	0.177714	0.774775	-0.13369	0.737226	0.0844444	0.747126	0.101548
1.22418	1.56979	0.980545	2.10843	2.0859	0.508291	0.375669	0.837163	1.37117	2.6388	0.828517	0.553401	1.18721	0.360984									0.130166	1.22418	0.671218	0.962872	2.62949	1.87496					0.0292761	0	0.975037	0.357249	0.672932	-0.356201	0.743478	0.280769	0.860215	-0.170507
0.698293	0.593895	2.35045	1.41929	0.700771	2.68394	1.35532	0.881637	1.33327	0.599469	0.389648	0.255837	0.765008	0.132865									0.59583	0.698293	1.18717	0.500767	0.145597	2.19423					0.449499	0.134851	0.500901	0.35238	0.628571	-0.025641	0.769231	-0.19375	0.834008	0.306931
1.01206	1.47803	1.39481	0.364585	0.677163	0.252337	1.18683	1.11977	1.81627	1.86775	0.90057	0.0861488	0.706945	0.736292									1.93815	1.01206	1.14575	0.614452	0.859159	1.46487					0.115289	0.520186	0.523415	0	0.770161	-0.118421	0.771795	0.0172414	0.727273	0.102594
0.836043	0.656581	1.34938	1.60349	0.77247	0.457268	0.197125	0.420562	1.29934	0.786983	0.159375	0.294079	2.05059	0.956864									1.35927	0.836043	0.11031	0.810218	0.0912857	0.734121					1.40634	0.441674	0.821091	0	0.795031	-0.0362694	0.743902	0.0939227	0.765101	0.105132
0.674371	0.538241	0.745958	0.964015	1.16371	0.441618	1.11075	1.69241	2.85025	1.18146	0.964376	0.434246	1.34035	1.1067									0.721518	0.674371	0.233507	1.73642	0.729979	1.19561					2.78645	0.178355	0.73744	0
0.181387	0.370605	1.40225	0.476792	0.145607	0.598496	1.04453	1.03787	1.36759	2.21737	0.766812	0.792079	0.666217	0.448674									0.984787	0.181387	1.44814	2.12519	0.363762	0.432955					0.342079	1.87741	0.559961	1.15089
1.24522	1.65124	1.34517	1.35135	1.09255	1.23625	0.388425	3.17456	1.38493	3.90398	0.151128	2.33342	1.28446	1.0542									0.747938	1.24522	3.11461	2.23059	0.863455	0.223535					0.278212	0.0663721	0.67055	3.64
1.10413	0.533999	0.752912	1.34268	0.930224	0.37148	0.0924893	2.56103	2.69612	1.5165	1.48638	1.13531	0.619361	0.336015									2.04445	1.10413	0.257901	0.444001	0.851642	0.359773					0.935297	0.12103	0.155132	0.602622
1.64748	0.694929	0.486143	1.23421	2.51073	1.04129	1.99315	0.837734	2.30416	1.74646	0.590625	0.448832	1.81415	0.275413									0.612359	1.64748	0.444155	1.47699	0.939245	0.501841					0.293998	1.40676	0.090625	0.780942
1.61851	0.627224	0.310833	0.44484	1.36579	0.972604	0.997887	0.9699	0.745502	1.98426	3.04126	0.247678	0.908397	1.56229									0.397464	1.61851	0.301933	1.01488	1.27079	3.06766					0.509281	1.60819	0	1.3741
0.137199	1.9019	2.15643	0.946532	0.666197	0.403465	0.392156	1.01239	1.07415	1.8518	2.77814	1.52796	2.19611	0.74566									1.22535	0.137199	1.06413	0.343971	0.617981	1.14836					0.365555	0.200654	0.111356	0.0109817
0.691069	0.544317	1.29958	0.914731	0.90871	0.781842	0.463931	1.02869	1.13646	0.686879	1.82825	1.34052	2.06475	0.624334									0.557482	0.691069	0.192237	1.44845	0.581313	0.752378						1.32402		0.299617
0.987938	1.49223	0.467813	1.10381	1.80946	0.614374	1.00821	1.19811	4.22609	0.637851	2.00651	2.18272	0.416981	0.436295									0.649796	0.987938	0.222307	0.94216	0.169224	0.272016								0
1.0532	0.501919	0.466429	0.808581	1.06978	0.520946	0.569215	1.98265	1.57997	0.439937	2.7289	0.661635	1.10414	0.373294									0.706732	1.0532	1.15649	0.776925	1.20252	0.621817
0.819637	0.892023	0.141126	1.91051	1.74888	0.513155	1.97868	0.978778	1.11072	0.603969	2.56516	0.666035	1.42916	0.561									1.95887	0.819637	0.61568	0.650506	0.262504	1.02179
0.734615	0.657357	0.558326	0.901211	0.854184	0.715061	0.625683	0.976098	0.854134	1.19833	1.96424	0.717022	0.827081	1.34756									1.2661	0.734615	0.084842	5.40657	2.09405	0.467321
0.926838	1.22458	0.324853	3.33173	2.48994	0.361854	0.80278	1.30984	0.638306	0.488071	1.8766	0.818404	0.521848	0.70143									0.553049	0.926838	1.79825	1.57824	3.7599	0.763885
1.11702	0.975706	1.59841	1.01861	0.828482	0.832999	0.2796	0.938763	1.92089	0.487669	1.24249	0.771009	0.397948	0.787754									0.510887	1.11702	0.375729	2.94201	1.75652	0.845658
2.25708	0.0517042	0.29329	1.16333	0.635469	0.328122	1.24371	0.396237	1.06826	1.05273	1.37474	0.512743	1.21522	0.495898									0.922269	2.25708	0.93587	0.272169	0.228444	0.399509
1.03247	0.719143	0.633424	0.778176	2.3168	0.610284	1.02043	1.26853	1.75318	0.381226	1.25435	3.04923	1.97389	0.62176									0.693668	1.03247	2.06198	0.357011	0.787665	2.18595
0.953089	0.502357	0.745035	0.460782	1.51653	0.793429	1.43155	1.76221	1.11769	1.3265	1.42403	1.34097	0.755588	0.270913									0.202417	0.953089	1.79165	0.698834	1.05216	1.56751
0.940386	0.250183	1.1761	2.54665	0.863284	0.150282	0.382332	0.798366	2.01283	0.224512	1.06202	0.874484	0.418732	1.02508									0.580516	0.940385	0.595581	1.60003	0.535901	0.804541
0.46168	0.890448	1.40701	0.814768	0.258696	0.85727	2.37555	0.497955	0.776635	1.42438	1.39095	1.19419	0.445365	1.43093									0.444971	0.46168	3.48021	0.503836	0.0679656	1.38739
0.986283	0.910432	0.982795	1.3078	1.23484	0.242972	1.88752	1.49608	0.241234	1.30265	1.33985	1.64744	0.84783	0.206775									0.797673	0.986283	1.08837	1.23335	0.555999	1.41731
0.703402	0.935221	1.00474	1.16111	0.38496	0.460121	0.834117	0.342454	0.973341	1.28834	1.57926	1.43339	4.02531	0.350531									0.539321	0.703402	1.50261	0.274471	0.15593	1.83446
1.91911	1.96978	2.89724	1.055	0.756782	0.827357	1.96089	0.707726	1.50638	0.632137	2.42843	0.939776	2.01114	0.654135									1.14473	1.91911	0.303928	0.571955	0.244905	1.96235
1.75253	2.10531	1.23715	1.08891	1.16626	0.690117	1.16105	0.617813	2.52945	1.8414	2.22681	2.14194	1.11054	0.462489									0.721315	1.75253	2.92699	1.65097	0.518703	1.21855
0.829168	0.935333	1.20766	0.810607	1.77851	0.409615	1.23077	0.777003	1.1102	3.01154	0.389163	1.19089	0.905037	1.21016									0.234902	0.829168	1.85954	0.708806	0.682	0.364574
1.2562	0.359375	0.742991	1.02784	1.02236	0.333525	1.26681	1.59399	2.53552	0.51149	2.10765	0.692583	2.44509	0.421043									0.508917	1.2562	1.13309	0.667676	0.0991242	0.515593
0.664784	0.595819	0.748539	1.70412	1.24759	0.407206	1.01354	0.694815	2.49274	1.18685	0.423266	1.04164	2.18215	0.770366									0.450271	0.664784	1.18916	1.50569	0.415732	0.497913
1.21988	1.98138	1.03716	1.33625	0.914253	0.324878	1.50224	1.13096	1.76693	2.16831	1.77493	2.49994	1.70053	2.41429									0.533729	1.21988	1.88238	0.850536	0.802898	1.83662
1.42756	0.861309	0.830137	1.97807	0.959942	0.105482	1.56333	0.701433	0.260458	0.982474	1.66529	0.406098	0.955497	3.39802									1.36087	1.42756	0.496685	0.966031	0.817631	0.0946223
1.0064	0.451147	1.90113	1.93686	0.977638	0.830146	1.45862	1.16117	0.462859	2.30714	1.02693	1.07684	1.43072	1.03045									0.580738	1.0064	2.14193	2.23885	3.65262	0.543751
1.12144	0.715572	1.55744	1.57729	1.6515	1.34384	1.75014	2.94334	0.833796	1.19527	0.94904	0.144849	0.671391	1.34939									1.21543	1.12144	0.410494	0.89048	1.32659	0.603667
2.18677	0.677363	1.17816	1.24392	2.2927	0.942737	1.13417	1.18673	0.580968	0.917462	1.07865	0.435347	0.987929	1.19756									0.250499	2.18677	0.204715	1.44217	2.23623	1.56299
1.02771	0.35835	0.746486	1.41336	0.761064	1.97794	1.26421	1.67118	2.29755	1.915	1.46248	0.0408642	0.874912	1.79844									1.3719	1.02771	0.289515	0.237456	1.88221	0.481297
1.26213	1.444	1.22009	1.74817	0.673365	0.729333	3.25276	1.49312	1.03587	2.74652	2.08522	1.18273	2.69098	1.06731									0.896283	1.26213	5.98985	1.99746	2.87247	1.50798
1.47349	2.13335	1.77307	0.904513	0.631538	0.818891	1.22173	2.15856	1.14842	0.769658	0.33701	1.41991	1.00639	0.989857									1.16607	1.47349	1.47147	0.775149	4.26529	1.51567
0.911984	0.389541	1.0388	0.743518	0.672497	2.54931	1.93717	2.28383	1.18084	1.50214	1.26924	0.613815	1.55258	1.40657									2.51466	0.911984	1.42678	0.60735	0.213309	0.497422
2.03524	1.45731	1.55736	0.39422	1.09749	0.636848	1.65855	1.90117	2.40436	2.0806	1.17409	0.635099	1.86498	0.614883									0.171703	2.03524	0.0676107	1.54964	0.4037	2.03217
0.834307	0.180821	1.06226	0.501794	0.0139638	0.501089	1.55773	1.55462	1.43266	1.4204	0.939596	0.50598	1.83585	1.16744									0.937553	0.834307	0.243104	4.88246	1.17828	0.518703
0.960357	0.719882	1.61909	1.6852	0.835809	1.52529	0.929801	0.813372	0.824172	1.76863	0.602413	0.323184	0.711518	0.0454339									0.801036	0.960357	2.02578	0.925595	0.646067	0.952198
1.08617	0.539088	1.59712	1.49742	1.108	0.527302	1.68456	1.57681	2.38422	1.39197	0.647087	0.952982	1.47597	0.410422									1.37879	1.08617	0.206188	3.31784	0.98674	0.783089
1.04998	1.04836	0.761652	1.21262	2.24287	0.554575	1.10687	0.659275	1.05332	1.86044	0.85543	2.09715	0.489836	1.97719									1.16173	1.04998	1.04641	1.11468	0.139641	0.400589
1.40054	0.434964	0.953042	1.96531	1.08298	1.45318	1.0932	0.709177	1.73363	0.532881	0.857548	0.747982	1.0048	2.12783									0.656797	1.40054	0.168699	0.683883	0.608087	0.52296
0.37739	0.76707	0.730054	1.59748	0.640403	0.77015	1.03031	1.64076	1.68176	1.34908	1.43849	0.977423	0.191492	2.0587									0.798835	0.37739	0.318982	1.76484	1.152	1.44512
1.26284	0.522563	1.41228	2.57338	1.07622	1.27723	1.17188	1.19894	2.38183	1.62615	0.588321	1.03079	0.595668	1.00095									0.79214	1.26284	0.953589	0.148482	1.26185	1.32258
0.462946	0.668458	0.897638	0.9007	0.734786	1.17261	1.29557	2.47124	1.33565	0.958299	1.22201	2.14321	0.742978	1.31694									1.15964	0.462946	3.01924	1.23901	0.421953	2.08644
0.690429	0.93538	1.86953	0.751889	1.05166	0.833747	1.41428	1.54875	1.19916	2.11284	1.7035	0.799822	0.91064	0.612295									0.93968	0.690429	0.455104	1.33322	1.33224	0.571744
1.09056	1.14649	0.807844	1.13774	1.17197	0.608969	1.07703	1.16932	1.6068	1.93932	0.883363	0.693865	1.15857	1.24072									0.511624	1.09056	1.05492	0.19391	0.948187	1.13489
1.22585	1.04355	0.758441	1.02796	1.9538	1.75155	0.961009	0.66935	0.973081	1.3574	0.600356	0.251551	0.867546	0.657729									0.691566	1.22585	0.18286	3.59262	3.64648	0.0165343
0.679998	0.572905	0.55846	0.337595	3.95478	2.75115	2.22981	0.989845	1.90191	0.725394	0.624613	2.05601	0.343746	0.590823									1.73899	0.679998	1.58681	4.52853	0.796431	0.0703937
0.788127	1.11222	0.725521	1.12682	0.274343	1.96416	1.3669	1.54317	2.37666	1.28777	1.16618	0.783166	0.749454	0.703064									0.764287	0.788126	2.71155	0.247115	0.759352	0.371368
2.00472	1.34498	0.569981	1.4765	1.02277	0.999436	1.12806	0.803905	1.61748	1.29552	0.10987	1.16271	0.40149	1.76955									0.727964	2.00472	0	0.073586	1.02235	0.651306
0.835473	0.411531	1.04871	0.188915	0.793485	1.13393	0.945093	0.99707	0.575322	1.55758	1.4075	1.51951	0.247917	0.852632									0.892242	0.835473	0.743145	0.213146	0.720799	1.27535
1.22928	0.82482	0.560358	0.375328	0.638311	0.270227	1.38733	1.44213	3.2036	1.0728	0.604199	1.27686	0.88279	1.9033									0.552192	1.22928	0.384219	0.284685	2.27364	1.38913
0.741113	0.796551	1.38172	0.660966	0.966679	0.787493	2.02874	0.959958	3.19413	1.60312	0.92661	1.1581	1.10978	0.462348									1.38735	0.741113	2.69092	0.0432185	1.09054	1.51281
0.479064	0.755354	1.20816	1.11108	0.666358	0.660859	0.574479	1.24136	1.60372	0.866343	1.57419	1.91656	1.09147	1.65536									1.96829	0.479064	1.7384	0.455595	1.11231	0.525006
0.968143	0.661411	0.966576	0.465857	1.15052	1.32494	1.21698	1.44246	3.22698	1.50436	1.77317	0.60733	0.709327	0.953866									1.20353	0.968143	0.329213	0.615126	1.29543	1.06728
1.09415	0.523553	0.926841	0.816277	1.01921	0.558958	3.59316	0.686032	0.860718	2.43155	1.01353	1.01039	0.678938	0.61803									1.07691	1.09415	1.73185	0.819596	3.19455	1.12303
0.418134	1.03003	0.832471	0.419735	1.25605	1.0569	1.2567	1.47476	1.35536	2.31211	1.0947	0.692117	0.945511	0.491484									0.645006	0.418134	0	0.027339	0.251347	1.35549
0.993601	0.837498	0.634624	0.830957	0.804909	1.43845	2.22725	0.3194	1.93833	2.16709	0.79462	0.215297	0.549097	1.4971									0.446338	0.993601	0.711877	1.7578	0.708342	1.04678
0.537035	0.61044	0.7135	1.05696	1.11156	1.45241	1.9508	0.83107	1.2426	1.43823	0.495079	0.882088	0.950141	0.50508									1.81462	0.537035	0.73033	4.83067	2.45527	0.157685
0.754466	0.88476	0.849845	0.523212	2.16219	0.438952	1.66002	0.743632	0.532793	0.985276	1.84908	0.489999	1.08079	0.546691									0.498622	0.754466	2.3892	2.5429	0.380254	0.667709
0.671842	0.605391	0.575677	1.03463	1.04727	0.670239	1.13619	1.17138	3.03867	2.17536	1.50738	0.485388	1.18613	0.206537									1.05607	0.671842	1.11888	0.520586	0.366889	0.818172
0.62383	0.682273	0.704629	0.479986	1.13832	0.268699	1.6983	0.320055	2.24072	1.34358	1.19961	0.504846	1.51684	0.194886									0.424736	0.62383	2.23011	3.22688	2.76913	0.701013
1.18755	0.810588	1.35446	0.817843	0.896419	0.36681	1.12157	0.718715	0.420922	2.54577	2.01072	1.07823	1.4598	0.625347									0.325264	1.18755	2.63731	2.49353	1.46034	0.610369
0.677529	0.471444	0.919746	0.693319	0.0536707	0.762782	1.68905	0.424523	0.333014	2.65934	0.627182	0.930903	2.19597	0.429752									0.534539	0.677529	0.33089	0.739168	1.11533	1.3338
1.11936	1.22384	0.572387	0.999948	0.893222	0.702416	1.16624	1.10568	1.14353	2.02946		1.22593	1.21905	1.15444									0.500324	1.11936	1.37314	0.611878	1.45969	0.776999
0.196874	1.80528	0.636977	1.04981	2.07053	0.97551	1.46323	1.16845	0.730214	1.09742		1.81378	0.995196	1.58511									0.586397	0.196874	0.556801	0.172235	0.984911	2.82399
0.788029	1.27508	0.992839	0.848293	0.616036	1.00091	0.557603	1.0864	0.656291	3.39548			0.838081	0.883162									0.679813	0.788029	4.07717	1.04441	3.27851	1.57502
0.990783	0.522197	1.72613	0.731902	0.245354	0.346515	0.76135	0.766764	2.77739	1.23742			1.16683	0.543222									0.49946	0.990783	1.37271	0.818603	1.81127	3.40795
1.08215	0.840275	0.656574	0.844974	0.794074	0.967702	1.58122	1.31147	2.27208	3.05257			1.03634	0.260476									0.822393	1.08215	0.953546	0.792951	1.74628	0.582669
2.16779	0.631098	0.399316	1.00532	0.210981	0.294654	1.09845	0.713929	3.21111	2.77728			1.04249	0.162937									0.920489	2.16779	0.386398	1.05432	2.29974	2.98103
1.38321	1.04263	0.827397	1.41889	2.27714	0.914881	1.14965	1.37568	1.33502	2.79283			2.835	0.56071									0.609262	1.38321	3.87045	0.291011	0.829166	0.717935
1.07391	1.25734	0.882486	1.19302	2.82108	0.86954	1.68233	0.724091	0.194091	1.64477			1.44787	0.729774									0.432061	1.07391	0.980384	0.293813	0.656391	1.20382
1.13465	1.16654	1.42186	1.52532	0.410455	0.152433	1.72322	0.811884	0.83934	0.883561			1.23529	0.446429									0.63053	1.13465	0.410218	0.936732	5.67935	1.71944
1.18221	0.695916	1.17984	0.633923	2.11942	1.49823	2.42768	0.571594	0.0497349	1.79373			0.676656	0.66323									1.25493	1.18221	1.3587	0.985881	1.90558	2.4917
1.37121	0.725713	0.617188	0.767234	2.45664	0.514307	1.73848	1.1315	1.56698	0.799675			0.264765	0.892498									1.42749	1.37121	0.567256	0.213193	0.579651	1.0485
0.6573	0.965098	0.844762	0.68189	0.960571	0.318817	0.957038	0.898582	1.08202	0.283212			1.69149	0.588308									0.862286	0.6573	0.190882	0.976935	4.42919	0.143565
1.11896	1.14405	0.875321	1.35898	0.381062	0.270931	1.38331	0.68668	0.47432	0.547724			1.25511	0.305442									0.435605	1.11896	0.785837	1.06402	0.503665	1.0692
1.26237	1.60348	2.98524	1.36543	2.01356	0.907919	1.5188	0.691757	1.32871	1.45529			1.06255	0.469818									1.00687	1.26237	3.04106	0.31634	1.40849	2.06284
1.96163	1.43877	1.85173	1.2512	1.25201	1.2776	2.22353		1.15323	1.61892			1	0.697088									1.51798	1.96163	0.65305	0.175469	0.161457	0.321082
0.923271	1.20841	1.27919	0.772989	1.71119	1.28213	0.841436		2.14277	1.675			0.348371	0.421562									1.23355	0.923271	3.03826	0.197672	2.45926	0.558741
1.15167	0.696659	0.444126	0.932087	1.05349	0.608316	0.850134		0.771331	0.773302			1.40968	0.481912									1.05583	1.15167	1.01962	0.195193	0.941474	0.308903
1.14072	1.12715	0.624791	0.899282	0.980795	0.937437	0.793485		0.842524	0.489438			0.690748	0.650071									0.140361	1.14072	1.86118	0.0594956	1.26784	2.50604
0.935537	0.894909	1.33496	0.662168	1.28386	0.321854	1.63533		0.185194	0.91385			1.99218	0.322558									1.43067	0.935537	1.12815	2.45031	3.39642	0.621901
0.586463	1.16686	0.961055		0.868507	0.0967175	0.618122		0.401423	1.88444			0.406377	0.263113									0.624309	0.586463	2.00377	0.290364	1.69961	0.223001
0.684508	1.71854	0.212395		0.614538	0.567904	1.04418		1.60321	0.0869629			1.4003	0.339833									1.22474	0.684508	0.881117	0.31731	1.2922	0.409248
0.595772	2.16806	1.0479		0.635552	0	1.08552		0.551223	1.2023			0.604864	0.481313									0.575213	0.595772	0.399763	0.856973	1.37379	1.78886
1.06042	0.777854	1.13219		0.731419	0.246476	0.365629		0.898566	0.900024			1.30226	0.252231									1.34405	1.06042	0.510994	0.942552	1.39437	0.271287
1.06347	0.698435	0.68861		1.39453	0.635089	1.20051		1.21593	0.725139			0.766869	0.36859									1.198	1.06347	0.910649	0.330782	1.22673	0.910002
0.470975	0.431781	0.677996		0.854657	0.472032	1.26133		1.74359	0.829764			1.0315	0.345081									0.801615	0.470975	1.59743	1.44708	1.40883	1.67439
0.869661	1.12201	0.999282		0.517948	0.687604	0.982649		1.62555	0.664322			0.875783	0.391007									0.911338	0.869661	0.886613	0.888338	0.193969	0.281095
1.43607	0.548478	0.407342		1.57617	0.989056	0.901597		1.45534	1.33126			0.545379	0.415981									0.262909	1.43607	0.249299	0.327333	0.37269	1.47424
0.624169	1.05703	0.703393		0.647071	0.574446	1.24922		0.986128	0.91987			1.02262	0.400677									0.415824	0.624169	1.85169	0.314292	1.76666	0.61856
0.798247	0.360289	1.46623		1.06263		0.854636		1.2607	2.05697			0.560537	0.303511									0.667737	0.798247	1.25182	1.55842	0.192039	3.13158
0.534856	0.196054	1.75017		0.511918		1.05492		2.06912	1.27895			1.41774	0.0994166									1.06862	0.534856	0.00299156	0.766417	0.518987	0.319614
0.658857	0.667991	0.265244		0.796766		1.16196		0.739844	2.6203			0	0.543848									1.20524	0.658857	1.93476	0.964729	0.954306	0.192232
0.419691	0.268832	1.50412		1.84444		1.18644		1.27691	4.03889			0.701004	0.290658									0.230155	0.419691	0.909433	0.217322	0.297612	1.61602
0.182353	0.657519	0.841482		0.903645		1.33453		0.955254	0.763379			1.1757	0.313847									0.192834	0.182353	1.99469	0.760434	1.6222	0.877008
1.00922	0.544331	1.54444		2.13281		0.825928		1.13613	0.31414			0.118996	0.565678									1.99231	1.00922	3.78258	3.10832	1.2663	0.626779
0.704376	0.677981	1.27316		1.6734		1.1635		0.919543	1.03796			0.814819	0.295972									0.90448	0.704376	0.288347	0.885018	2.02634	0.121785
0.920288	0.402509	1.19182		0.961351		1.25111		0.6837	1.05853			0.488519	0.400224									0.771433	0.920288	1.25809	1.43083	1.41973	0.880483
2.35702	0.736981	0.0601543		1.1423		0.918024		1.47292	2.38129			1.29627	1.2847									0.414722	2.35702	4.03407	0.563764	0.192135	0.467937
1.05633	0.795106	0.977355		1.45489		1.5158		1.94612	1.11806			0.602347	0.683116									0.443548	1.05633	0.842268	0.993872	2.47691	0.728878
0.915538	0.504901	0.765695		0.944569		1.53375		1.23417	1.53186			0.684528	0.306281									0.527647	0.915538	0.178818	0.579493	0.322799	0.0142823
1.03174	0.744251	0.885934		1.36586		0.684155		0.577093	1.53325			0.679054	0.562175									0.879337	1.03174	0.112618	2.30263	0.135392	0.149192
1.44532	0.856024	1.31009		0.691878		0.78733		1.07122	1.06332			0.651869	0.69208									0.892022	1.44532	1.55706	0.860121	0.0720869	1.30258
1.0853	1.0035	0.513741		0.81401		0.77032		1.2739	0.846002			2.1901	1.20062									0.482698	1.0853	2.55749	0.632762	1.38123	0.23228
1.02267	1.54095	0.355504		1.0612		2.15321		3.45318	1.47193			1.02268	1.14534									0.645402	1.02267	0.584318	0.633148	0.353583	0.510205
0.953451	1.2077	0.554173		1.59357		1.29994		3.15257	1.21059			1.15951	1.14573									1.46291	0.953451	1.70258	1.60704	3.70577	0.410422
1.62174	1.64934	0.830616		1.25536		0.531644		1.66021	0.852695			0.703759	0.230012									1.97694	1.62174	1.11257	0.078649	1.93592	0.722027
0.731638	1.11463	0.442284		1.20695		0.906184		1.48325	2.72354			0.833705	0.911876									1.31673	0.731638	1.61235	2.89226	1.71464	0.484246
1.20929	0.55678	0.841275		1.8665		0.83865		5.04328	1.93195			1.39734	0.107451									1.39702	1.20929	0.429144	0.337853	1.09993	1.48053
1.67059	0.858195	1.58323		0.760891		0.865992		2.78564	0.68535			1.09204	1.93789									2.73922	1.67059	3.9309	1.25144	0.295682
1.09643	0.691803	1.21218		0.705439		0.676596		2.44338	0.783841			1.46061	0.877439									0.519874	1.09643	0.802413	0.468999	0.175826
0.745513	0.456286	1.0618		0.616522		0.846707		1.2168	1.05584			1.38155	0.962846									1.79852	0.745513	1.27411		0.684391
0.360753	0.754335	0.828617		0.866369		0.979065		1.33347	0.525991			1.14464	1.19721									1.35796	0.360753	0.700024		1.7131
0.866476	1.02616	0.843389		1.03133		0.878579		1.80306	2.27819			0.868348	1.70044									1.85326	0.866476	1.09057		0.908275
0.653565	1.20621	0.58491		0.610179		0.516697		3.42146	0.85172			1.125	0.868404									0.717659	0.653565	0.851049		0.373269
1.16388	0.939851	1.21023		1.58469		1.08125		1.21181	1.98791			0.617396	1.36245									1.28914	1.16388	0.675127		3.30451
0.968545	1.55275	1.28201		1.29579		0.865025		0.65112	2.2186			2.01265	1.07639									1.48009	0.968545	2.22707		1.30326
1.05717	0.949236	0.913835		0.584351				1.02823	0.348711			1.25018	1.56067									2.04565	1.05717	0.247527		0.739493
1.12234	0.43012	1.06884		0.315226				1.19181	0.640529			1.94809	1.43429									2.5558	1.12234	3.55947		1.08931
0.977826	0.566038			1.1383				1.20277	1.14999			0.764758	0.231831									1.37524	0.977826	0.680724		0.0382147
1.38026	0.696168			1				1.07302	1.33825			0.544943	1.09135									2.18343	1.38026	2.56917		3.31233
0.736094	0.775987							0.749517	0.814097			0.771056	1.5536									2.12004	0.736094	0.30041		1.16951
0.897662	0.968912							1.64535	1.25329			0.875021	0.837923									0.610272	0.897662	1.16207
1.44291	1.50713							1.2586	1.39758			0.702315	0.460924									1.41894	1.44291	0.427021
1.04272	1.12626								0.601725			0.447671	1.15632									1.42331	1.04272	0.493993
2.39326	0.899569								0.294236			1.53581	1.58746									1.74507	2.39326	1.26244
2.07342	1.10707								0.846883			0.596007	1.62308									1.43369	2.07342	0.556719
0.569289	0.649165								0.682988			0.596569	2.58302									1.04708	0.569289	0.401544
1.23262	1.69836								0.899353			0.978124	0.331465									2.90816	1.23262
0.625917	0.394937								0.618521			0.427913	1.09545									1.00973	0.625917
1.17945	0.848236								1.32277			1	0.632674									1.60341	1.17945
1.01417	1.33473								0.628269			1.25629	1.42098									2.26715	1.01417
0.985832	1.13963								0.428625			0.723517	1.07821									0.607504	0.985832
1.24362	1.10491								0.318212			0.608454	0.693223									1.77087	1.24362
0.772391	1.2178								0.55321			1.05971	0.522804									0.474032	0.772391
0.542445	1.42503								0.985791			1.11356	1.04418									0.885406	0.542445
0.850028	0.892895								0.275433			1.0706	1.00802									1.7615	0.850028
0.591216	0.90468								0.385172			0.676183	0.74155									1.65707	0.591216
0.645444	1.36829								0.418277			1.73656	0.517349									1.13746	0.645444
0.794767	0.351553								0.580392			1.36916	1.16776									1.96752	0.794767
	0.96132											1.04799	1.34161									1.59528
												2.15977	1.86962									1.55992
												0.707227	0.983916									1.94233
												0.686812	1.19226									1.51081
													0.932552
