# Supplementary material for: Sleep is required to consolidate odor memory and remodel olfactory synapses
Source: Cell. Author manuscript; Available in PMC 2023 Jul 19. (PMC10354834; doi:10.1016/j.cell.2023.05.006)
Supplement: MMC3 [file NIHMS1901363-supplement-MMC3.xlsx]

## Sheet: Sheet1
Supplemental Table 4. Supports Figure 6, 7, S6 and S7
Figure panel	Comparison	Statistical test	P-value
6F	All	Kruskal-Wallis	0.0039
6F	Buff no disturbance to Btn no disturbance	U-test, followed by Hochberg	0.016
6F	Buff no disturbance to Buff with disturbance	U-test, followed by Hochberg	0.83
6F	Buff no disturbance to Btn with disturbance	U-test, followed by Hochberg	0.64
6F	Btn no disturbance to Btn with disturbance	U-test, followed by Hochberg	0.0073
6F	Buff with disturbance to Btn with disturbance	U-test, followed by Hochberg	0.64
6G	All	Kruskal-Wallis	5.5e-10
6G	Buff no disturbance to Btn no disturbance	U-test, followed by Hochberg	5.8e-06
6G	Buff no disturbance to Buff with disturbance	U-test, followed by Hochberg	0.21
6G	Buff no disturbance to Btn with disturbance	U-test, followed by Hochberg	0.4
6G	Btn no disturbance to Btn with disturbance	U-test, followed by Hochberg	1e-06
6G	Buff with disturbance to Btn with disturbance	U-test, followed by Hochberg	0.4
7B	0 Buff to 0 Btn	U-test, followed by Hochberg	0.18
7B	0 Buff to 2 Buff	U-test, followed by Hochberg	0.02
7B	0 Buff to 16 Buff	U-test, followed by Hochberg	5.6e-06
7B	0 Btn to 2 Btn	U-test, followed by Hochberg	0.0046
7B	0 Btn to 16 Btn	U-test, followed by Hochberg	8.8e-09
7B	2 Buff to 2 Btn	U-test, followed by Hochberg	0.18
7B	2 Buff to 16 Buff	U-test, followed by Hochberg	0.36
7B	2 Btn to 16 Btn	U-test, followed by Hochberg	0.18
7B	16 Buff to 16 Btn	U-test, followed by Hochberg	0.00041
7B	0-2 hr Btn to 2-16 hr Btn	continuous, piece-wise-linear spline least squares regression model fitted to the square-root transformed response for butanone-trained animals as a function of time	0.00175
7B	0-2 hr Buff to 2-16 hr Buff	continuous, piece-wise-linear spline least squares regression model fitted to the square-root transformed response for buffer-trained animals as a function of time	0.0041
S6A	All	One-way ANOVA	6e-10
S6A	Buff no disturbance to Btn no disturbance	t-test, followed by Hochberg	3.5e-05
S6A	Buff no disturbance to Buff disturbance	t-test, followed by Hochberg	0.55
S6A	Buff no disturbance to Btn disturbance	t-test, followed by Hochberg	0.082
S6A	Btn no disturbance to Btn disturbance	t-test, followed by Hochberg	0.00031
S6A	Buff disturbance to Btn disturbance	t-test, followed by Hochberg	0.11
S6B	All	One-way ANOVA	1.9e-07
S6B	Buff no disturbance to Btn no disturbance	t-test, followed by Hochberg	0.02
S6B	Buff no disturbance to Buff disturbance	t-test, followed by Hochberg	0.61
S6B	Buff no disturbance to Btn disturbance	t-test, followed by Hochberg	0.71
S6B	Buff disturbance to Btn disturbance	t-test, followed by Hochberg	0.61
S6B	Btn no disturbance to Btn disturbance	t-test, followed by Hochberg	0.02
S6C	Naïve pre-trained worms to 16 Buff	U-test, followed by Hochberg	0.66
S6E	All	Kruskal-Wallace	0.54
S6F	All	One-way ANOVA	2.2e-09
S6F	Buff no disturbance to Btn no disturbance	t-test, followed by Hochberg	3.7e-06
S6F	Buff no disturbance to Buff disturbance	t-test, followed by Hochberg	0.91
S6F	Buff no disturbance to Btn disturbance	t-test, followed by Hochberg	0.91
S6F	Buff disturbance to Btn disturbance	t-test, followed by Hochberg	0.91
S6F	Btn no disturbance to Btn disturbance	t-test, followed by Hochberg	1.4e-05
S7D	0-2 Buff to Btn	z-test	0.21
S7D	2-16 Buff to Btn	z-test	0.061
S7E	All	One-way ANOVA	2e-16
S7E	0 Buff to 0 Btn	t-test, followed by Hochberg	2.4e-15
S7E	2 Buff to 2 Btn	t-test, followed by Hochberg	9e-12
S7E	16 Buff to 16 Btn	t-test, followed by Hochberg	2.6e-10
S7F	All	One-way ANOVA	4.6e-14
S7F	0 Buff to 0 Btn	t-test, followed by Hochberg	3.6e-06
S7F	2 Buff to 2 Btn	t-test, followed by Hochberg	0.077
S7F	16 Buff to 16 Btn	t-test, followed by Hochberg	7.8e-06
