# Supplementary material for: Sleep is required to consolidate odor memory and remodel olfactory synapses
Source: Cell. Author manuscript; Available in PMC 2023 Jul 19. (PMC10354834; doi:10.1016/j.cell.2023.05.006)
Supplement: MMC2 [file NIHMS1901363-supplement-MMC2.xlsx]

## Sheet: Sheet 1
Supplementary Table 2_Cell_Data_Index
Master Link		https://ucsf.box.com/s/co7wxpl35vrm2v2eee0r5qr6r01tmfzc	figure List
Figure Number	Panel Name	Location ID
Sleep and ceh-17		Box Link	Description	Primary Data
1	A	NA	Graphics
1	B	https://ucsf.box.com/s/xf5mnm4y6p1nwlmjoti1q3awh7a90h07	Graphpad + .csv
1	C	https://ucsf.box.com/s/gnv8w8clxsftb06wp99rmec7zmqvy0yp	Raster Plot Matlab
	D	https://ucsf.box.com/s/k8kye7rubogi24yvsofy49osnzfvfnlg	Graphpad
1		https://ucsf.box.com/s/dtrq2mr1re415cttf4xe7kt0jcslun1z	Matlab+images
1	E	https://ucsf.box.com/s/z9kottbu702cz03nrnuldlyv86m0j2bv	WormLab+Ai
1	F	https://ucsf.box.com/s/z9kottbu702cz03nrnuldlyv86m0j2bv	WormLab+Graphpad
1	G	https://ucsf.box.com/s/z9kottbu702cz03nrnuldlyv86m0j2bv	WormLab+Graphpad
1	H	https://ucsf.box.com/s/vrefuv6xis5elcdbvx1c5i758w9t6236	.csv
1	I	https://ucsf.box.com/s/vrefuv6xis5elcdbvx1c5i758w9t6236	.csv
1	J	https://ucsf.box.com/s/wdu8i22dpovbmr3urwjh9eup4dnan348	.csv+Graphpad
1	K	https://ucsf.box.com/s/wdu8i22dpovbmr3urwjh9eup4dnan348	.csv+Graphpad
1	L	https://ucsf.box.com/s/4vxkf9hwqg8goqpms453ganeoe4e4kzz	Matlab+images
1		https://ucsf.box.com/s/4legr77ae4re3x22o3c02kbbaavmrsae	Graphpad
1	M	https://ucsf.box.com/s/zye81dzph6q6gasbpl2xy78gw7tidik5	Images+Graphpad
Figure Number	Panel Name	Location ID
CREB and correlation		Box Link	Description
2	A and B	https://ucsf.box.com/s/hzxo34bgxgva7rw4dwhs830axt2blgf9	Graphpad+.csv	CREB Kelli’s notebook August 2019 and Nando’s and Rashmi’s
2
2	C and D	https://ucsf.box.com/s/xu0sljovnwck8ppty4w7b2g286ma71uv	Graphpad+.csv
2
2	C and D	https://ucsf.box.com/s/h2154bwy27nyl1i982f39hp4dwzhagih	Matlab+images
2		https://ucsf.box.com/s/ekbulqayy4j3s29i5mpj9a3ktdly1lit
Figure Number	Panel Name	Location ID
		Box Link	Description
3	A	https://ucsf.box.com/s/rkx13yvrbhd70izx5xbtpo4179lcn76l	Graphics
3	B and C	https://ucsf.box.com/s/mfd6fgf0bb2akjpvl05tr5qf3spyjj88	Graphpad+.csv
3
3	D and E	https://ucsf.box.com/s/sija359m3nq5o1hjj7hot44gl0tl1eop	Graphpad+.csv
3
Figure Number	Panel Name	Location ID
		Box Link	Description
4	A	https://ucsf.box.com/s/f83ei5rv9ndr8275p38obhbm0k7nlg5d	Graphics
4	B	https://ucsf.box.com/s/h2154bwy27nyl1i982f39hp4dwzhagih	Graphpad+.csv
4	C	https://ucsf.box.com/s/f83ei5rv9ndr8275p38obhbm0k7nlg5d
4	D
4	E
4	F
Figure Number	Panel Name	Location ID
		Box Link	Description
5	A	https://ucsf.box.com/s/ocsmlqxuwikyaqw1u1kny5uxy3qgntxn	Graphics
5	B		Graphpad+.csv
5	C
5	D
5	E
5	F
5	G
5	H
Figure Number	Panel Name	Location ID
		Box Link	Description
S1	A and B	https://ucsf.box.com/s/mpi30fiw15yjycl5rtwhn4szl68pjovi	.csv + graphpad
S1
S1	C	https://ucsf.box.com/s/kkpafztwkc8pu5j4ty4ysvhbs0z5rhm8	.csv + graphpad
S1	D	https://ucsf.box.com/s/enfaq419ncyslxqyf2uu0sp9465zrdpt	.csv + graphpad
S1	E
S1	F	https://ucsf.box.com/s/73g4lpw37nnk1xw5kboif69exc5nt5ky	.csv + graphpad
S1	G
S1	H
S1	I	https://ucsf.box.com/s/dtrq2mr1re415cttf4xe7kt0jcslun1z	Matlab+images
S1
S1		https://ucsf.box.com/s/a9vnke4ja064ocuvg9worvphgda9hkv4	graphad+.csv
S1	J	https://ucsf.box.com/s/w91qzufxn5trdqsxgux3yg70u95koxop	graphpad+.csv
		https://ucsf.box.com/s/f353vme20bfoernk7qf4j7zxat660862	Miri’s lab’s pumping
S2	A	https://ucsf.box.com/s/tfz8w2rvxr9ww9t5ugwlr3cma27a6bip	wormlab+.csv+graphpad
S2	B
S2	C
S2	D
S2	E
S2	F
S2	G
S2	H
S2	I
S2	J
S2	K	https://ucsf.box.com/s/ellffipy7o0g0izk5dafzo491lq2lb9q	graphad+.csv
S3	A	https://ucsf.box.com/s/4b7yt6xnhok53cpjtcv9x0coptun0b72	graphad+.csv
S3	B
S3	C	https://ucsf.box.com/s/4vxkf9hwqg8goqpms453ganeoe4e4kzz	Matlab+images
Figure Number	Panel Name	Location ID
		Box Link	Description
S2	A	https://ucsf.box.com/s/z3xip71e7ymnzfdz4yytgmok41t1kucy	Images
S2		https://ucsf.box.com/s/1u387278ggs6illw8qt6lciky1uwtlgr	graphad+.csv
S2	B	https://ucsf.box.com/s/y224jthzw4740d8b1ks62rnw6acyv20z	graphad+.csv
S2	C		graphad+.csv
S2	D	https://ucsf.box.com/s/uvdectwasj8mgz4184ssrexaw9dcrl7j	graphad+.csv
S2	E		graphad+.csv
Figure Number	Panel Name	Location ID
		Box Link	Description
S3	A B C D	https://ucsf.box.com/s/k1ix0y2shs2pfo32d4ruwe4omq0bw853
Figure Number	Panel Name	Location ID
		Box Link	Description
S4	A B C D	https://ucsf.box.com/s/ocsmlqxuwikyaqw1u1kny5uxy3qgntxn
