# Supplementary material for: Sleep is required to consolidate odor memory and remodel olfactory synapses
Source: Cell. Author manuscript; Available in PMC 2023 Jul 19. (PMC10354834; doi:10.1016/j.cell.2023.05.006)
Supplement: MMC1 [file NIHMS1901363-supplement-MMC1.xlsx]

## Sheet: Figure 1B,J,L,M
Figure panel	Comparison	Statistical test	Adjusted P-value
1B CIs	Buff (0) vs. Btn(0)	Bonferroni correction	<0.0001
1B CIs	Buff (0) vs. Buff(16)	Bonferroni correction	>0.9999
1B CIs	Buff (0) vs. Btn(16)	Bonferroni correction	<0.0001
1B CIs	Btn(0) vs. Buff(16)	Bonferroni correction	<0.0001
1B CIs	Btn(0) vs. Btn(16)	Bonferroni correction	0.0004
1B CIs	Buff(16) vs. Btn(16)	Bonferroni correction	<0.0001
1B LIs	test t0 vs t16	LIs paired t-test	<0.0001
1J	Naive vs. Buffer	Bonferroni correction	<0.0001
1J	Naive vs. Butanone	Bonferroni correction	<0.0001
1J	Buffer vs. Butanone	Bonferroni correction	<0.0001
1L	N2 vs ceh-17, buffer vs butanone	Overall ANOVA	<0.0001
1L	N2 Buff vs. N2 BTN	Bonferroni's comparisons test	0.0002
1L	N2 Buff vs. ceh-17 Buff	Bonferroni's comparisons test	>0.9999
1L	N2 Buff vs. ceh-17 BTN	Bonferroni's comparisons test	>0.9999
1L	Naive vs. Buffer	Bonferroni's comparisons test	<0.0001
1L	Naive vs. Butanone	Bonferroni's comparisons test	0.0098
1L	Buffer vs. Butanone	Bonferroni's comparisons test	>0.9999
1M	All	1-way ANOVA	0.89
1M	All	1-way ANOVA	0.0003
1M	WT to ceh-17 16 hours	Bonferroni correction	0.011
1M	ceh-17 to aptf-1 at 16 hours	Bonferroni correction	0.0003
1M	WT to aptf-1 16 hours	Bonferroni correction	0.16

## Sheet: Figure 5 B,C,D,E
Absolute difference between mean of 20-30s and 30.5-40s
	3X buffer trained but off	3X but trained but off	3X buffer trained but on	3X but trained but on	16hr buffer trained but off	16hr but trained but off	16hr buffer trained but on	16hr but trained but on
	0.00838003	0.889215	0.0130131	0.143641	0.0359409	0.1138	0.0378494	0.157386
	0.383509	0.775884	0.100769	0.225633	0.027928	2.14509	0.0433939	0.936326
	1.24987	0.959077	0.21945	0.218373	0.0868307	1.13497	0.248052	0.0813148
	0.585738	0.69653	0.109063	0.241374	0.0379323	0.12178	0.0610856	0.260883
	0.0282483	0.768941	0.0181494	0.232026	0.130289	0.0115327	0.179036	0.136743
	0.118928	0.577901	0.0234458	0.515915	1.23798	0.170982	0.505871	0.191899
	0.653565	0.746656	0.0681721	0.291019	1.3153	0.644847	0.662434	0.0736563
	1.20001	1.84556	0.0999484	0.227311	0.0265581	0.0348252	0.927477	0.217668
	0.707946	0.943779	0.287581	0.133304	0.084438	0.784663	0.230695	0.173184
		1.5461	0.244794		0.0560367	0.251264	0.0696971	0.180101
		1.98601			0.0422269	0.0364867	0.141576	0.0591187
					0.0935993	0.0274846	0.207771	0.171736
					0.0593316	0.235522	0.1074	0.15178
					0.0715196	0.317071	0.114121	0.0628077
					0.001777	0.205282		0.118857
						0.207532		0.117102
								0.200961
								0.224878
								0.255279
Unpaired t-test	3X buffer vs but with but off	3X buffer with but off vs buffer with but on	3X buffer vs but with but on	3X but with but off vs but with but on	16 hr buffer vs but with but off	16 hr buffer with but off vs buffer with but on	16 hr buffer vs but with but on	16 hr but with but off vs but with but on
	0.0264194	0.0244229	0.0171746	0.00020383	0.316358	0.809518	0.520558	0.180105
Sig?	*	*	*	***	NS	NS	NS	NS
Exact test	3X buffer vs but with but off		3X buffer vs but with but on		16 hr buffer vs but with but off		16 hr buffer vs but with but on
p value	0.987301		0.993559		0.830481		0.251128
p value other side	0.0127054		0.00645175		0.169519		0.748872
Sig?	*		**		NS		NS

## Sheet: Figure 5 F,G
Figure panel	Comparison	Statistical test	P-value
5F CIs t=0	wild type buffer-trained vs. wild type butanone-trained	Bonferroni’s multiple comparisons test	<0.0001
5F CIs t=0	wild type buffer-trained vs. AIB kill buffer-trained	Bonferroni’s multiple comparisons test	>0.9999
5F CIs t=0	wild type buffer-trained vs. AIB kill butanone-trained	Bonferroni’s multiple comparisons test	<0.0001
5F CIs t=0	wild type buffer-trained vs. AIY kill buffer-trained	Bonferroni’s multiple comparisons test	>0.9999
5F CIs t=0	wild type buffer-trained vs. AIY kill butanone-trained	Bonferroni’s multiple comparisons test	<0.0001
5F CIs t=0	wild type buffer-trained vs. AIB, AIY kill buffer-trained	Bonferroni’s multiple comparisons test	>0.9999
5F CIs t=0	wild type buffer-trained vs. AIB, AIY kill butanone-trained	Bonferroni’s multiple comparisons test	<0.0001
5F CIs t=0	wild type butanone-trained vs. AIB kill buffer-trained	Bonferroni’s multiple comparisons test	<0.0001
5F CIs t=0	wild type butanone-trained vs. AIB kill butanone-trained	Bonferroni’s multiple comparisons test	>0.9999
5F CIs t=0	wild type butanone-trained vs. AIY kill buffer-trained	Bonferroni’s multiple comparisons test	<0.0001
5F CIs t=0	wild type butanone-trained vs. AIY kill butanone-trained	Bonferroni’s multiple comparisons test	0.2812
5F CIs t=0	wild type butanone-trained vs. AIB, AIY kill buffer-trained	Bonferroni’s multiple comparisons test	<0.0001
5F CIs t=0	wild type butanone-trained vs. AIB, AIY kill butanone-trained	Bonferroni’s multiple comparisons test	<0.0001
5F CIs t=0	AIB kill buffer-trained vs. AIB kill butanone-trained	Bonferroni’s multiple comparisons test	<0.0001
5F CIs t=0	AIB kill buffer-trained vs. AIY kill buffer-trained	Bonferroni’s multiple comparisons test	>0.9999
5F CIs t=0	AIB kill buffer-trained vs. AIY kill butanone-trained	Bonferroni’s multiple comparisons test	<0.0001
5F CIs t=0	AIB kill buffer-trained vs. AIB, AIY kill buffer-trained	Bonferroni’s multiple comparisons test	>0.9999
5F CIs t=0	AIB kill buffer-trained vs. AIB, AIY kill butanone-trained	Bonferroni’s multiple comparisons test	<0.0001
5F CIs t=0	AIB kill butanone-trained vs. AIY kill buffer-trained	Bonferroni’s multiple comparisons test	<0.0001
5F CIs t=0	AIB kill butanone-trained vs. AIY kill butanone-trained	Bonferroni’s multiple comparisons test	>0.9999
5F CIs t=0	AIB kill butanone-trained vs. AIB, AIY kill buffer-trained	Bonferroni’s multiple	<0.0001
5F CIs t=0	AIB kill butanone-trained vs. AIB, AIY kill butanone-trained	Bonferroni’s multiple comparisons test	<0.0001
5F CIs t=0	AIY kill buffer-trained vs. AIY kill butanone-trained	Bonferroni’s multiple comparisons test	<0.0001
5F CIs t=0	AIY kill buffer-trained vs. AIB, AIY kill buffer-trained	Bonferroni’s multiple comparisons test	>0.9999
5F CIs t=0	AIY kill buffer-trained vs. AIB, AIY kill butanone-trained	Bonferroni’s multiple comparisons test	<0.0001
5F CIs t=0	AIY kill butanone-trained vs. AIB, AIY kill buffer-trained	Bonferroni’s multiple comparisons test	<0.0001
5F CIs t=0	AIY kill butanone-trained vs. AIB, AIY kill butanone-trained	Bonferroni’s multiple comparisons test	0.0051
5F CIs t=0	AIB, AIY kill buffer-trained vs. AIB, AIY kill butanone-trained	Bonferroni’s multiple comparisons test	<0.0001
Figure panel	Comparison	Statistical test	P-value
5F CIs (t=16)	wild type buffer-trained vs. wild type butanone-trained	Bonferroni’s multiple comparisons test	<0.0001
5F CIs (t=16)	wild type buffer-trained vs. AIB kill buffer-trained	Bonferroni’s multiple comparisons test	>0.9999
5F CIs (t=16)	wild type buffer-trained vs. AIB kill butanone-trained	Bonferroni’s multiple comparisons test	0.0001
5F CIs (t=16)	wild type buffer-trained vs. AIY kill buffer-trained	Bonferroni’s multiple comparisons test	>0.9999
5F CIs (t=16)	wild type buffer-trained vs. AIY kill butanone-trained	Bonferroni’s multiple comparisons test	0.0924
5F CIs (t=16)	wild type buffer-trained vs. AIB, AIY kill buffer-trained	Bonferroni’s multiple comparisons test	>0.9999
5F CIs (t=16)	wild type buffer-trained vs. AIB, AIY kill butanone-trained	Bonferroni’s multiple comparisons test	>0.9999
5F CIs (t=16)	wild type butanone- trained vs. AIB kill buffer-trained	Bonferroni’s multiple comparisons test	<0.0001
5F CIs (t=16)	wild type butanone-trained vs. AIB kill butanone-trained	Bonferroni’s multiple comparisons test	0.0094
5F CIs (t=16)	wild type butanone-trained vs. AIY kill buffer-trained	Bonferroni’s multiple comparisons test	<0.0001
5F CIs (t=16)	wild type butanone-trained vs. AIY kill butanone-trained	Bonferroni’s multiple comparisons test	<0.0001
5F CIs (t=16)	wild type butanone-trained vs. AIB, AIY kill buffer-trained	Bonferroni’s multiple comparisons test	<0.0001
5F CIs (t=16)	wild type butanone-trained vs. AIB, AIY kill butanone-trained	Bonferroni’s multiple comparisons test	<0.0001
5F CIs (t=16)	AIB kill buffer-trained vs. AIB kill butanone-trained	Bonferroni’s multiple comparisons test	0.0021
5F CIs (t=16)	s	Bonferroni’s multiple comparisons test	>0.9999
5F CIs (t=16)	AIB kill buffer-trained vs. AIY kill butanone-trained	Bonferroni’s multiple comparisons test	0.3679
5F CIs (t=16)	AIB kill buffer-trained vs. AIB, AIY kill buffer-trained	Bonferroni’s multiple comparisons test	>0.9999
5F CIs (t=16)	AIB kill buffer-trained vs. AIB, AIY kill butanone-trained	Bonferroni’s multiple comparisons test	>0.9999
5F CIs (t=16)	AIB kill butanone-trained vs. AIY kill buffer-trained	Bonferroni’s multiple comparisons test	Yes	0.0001
5F CIs (t=16)	AIB kill butanone-trained vs. AIY kill butanone-trained	Bonferroni’s multiple comparisons test	No	>0.9999
5F CIs (t=16)	AIB kill butanone-trained vs. AIB, AIY kill buffer-trained	Bonferroni’s multiple comparisons test	Yes	0.0001
5F CIs (t=16)	AIB kill butanone-trained vs. AIB, AIY kill butanone-trained	Bonferroni’s multiple comparisons test	No	0.4403
5F CIs (t=16)	AIY kill buffer-trained vs. AIY kill butanone-trained	Bonferroni’s multiple comparisons test	No	0.0501
5F CIs (t=16)	AIY kill buffer-trained vs. AIB, AIY kill buffer-trained	Bonferroni’s multiple comparisons test	No	>0.9999
5F CIs (t=16)	AIY kill buffer-trained vs. AIB, AIY kill butanone-trained	Bonferroni’s multiple comparisons test	No	0.5817
5F CIs (t=16)	AIY kill butanone-trained vs. AIB, AIY kill buffer-trained	Bonferroni’s multiple comparisons test	Yes	0.0477
5F CIs (t=16)	AIY kill butanone-trained vs. AIB, AIY kill butanone-trained	Bonferroni’s multiple comparisons test	No	>0.9999
5F CIs (t=16)	AIB, AIY kill buffer-trained vs. AIB, AIY kill butanone-trained	Bonferroni’s multiple comparisons test	No	0.5589
Figure panel	Comparison	Statistical test	P-value
5G LI t=0	wild type buffer trained 3x vs. wild type odor 3x	Bonferroni’s multiple comparisons test	<0.0001
5G LI t=0	wild type buffer trained 3x vs. AIB kill buffer trained 3x	Bonferroni’s multiple comparisons test	>0.9999
5G LI t=0	wild type buffer trained 3x vs. AIB kill odor trained 3x	Bonferroni’s multiple comparisons test	<0.0001
5G LI t=0	wild type buffer trained 3x vs. AIY kill buffer 3x	Bonferroni’s multiple comparisons test	>0.9999
5G LI t=0	wild type buffer trained 3x vs. AIY kill odor 3x	Bonferroni’s multiple comparisons test	<0.0001
5G LI t=0	wild type buffer trained 3x vs. Column G	Bonferroni’s multiple comparisons test	>0.9999
5G LI t=0	wild type buffer trained 3x vs. AIB, AIY kill odor trained 3x	Bonferroni’s multiple comparisons test	<0.0001
5G LI t=0	wild type odor 3x vs. AIB kill buffer trained 3x	Bonferroni’s multiple comparisons test	<0.0001
5G LI t=0	wild type odor 3x vs. AIB kill odor trained 3x	Bonferroni’s multiple comparisons test	>0.9999
5G LI t=0	wild type odor 3x vs. AIY kill buffer 3x	Bonferroni’s multiple comparisons test	<0.0001
5G LI t=0	wild type odor 3x vs. AIY kill odor 3x	Bonferroni’s multiple comparisons test	0.2192
5G LI t=0	wild type odor 3x vs. Column G	Bonferroni’s multiple comparisons test	<0.0001
5G LI t=0	wild type odor 3x vs. AIB, AIY kill odor trained 3x	Bonferroni’s multiple comparisons test	<0.0001
5G LI t=0	AIB kill buffer trained 3x vs. AIB kill odor trained 3x	Bonferroni’s multiple comparisons test	<0.0001
5G LI t=0	AIB kill buffer trained 3x vs. AIY kill buffer 3x	Bonferroni’s multiple comparisons test	>0.9999
5G LI t=0	AIB kill buffer trained 3x vs. AIY kill odor 3x	Bonferroni’s multiple comparisons test	<0.0001
5G LI t=0	AIB kill buffer trained 3x vs. Column G	Bonferroni’s multiple comparisons test	>0.9999
5G LI t=0	AIB kill buffer trained 3x vs. AIB, AIY kill odor trained 3x	Bonferroni’s multiple comparisons test	<0.0001
5G LI t=0	AIB kill odor trained 3x vs. AIY kill buffer 3x	Bonferroni’s multiple comparisons test	<0.0001
5G LI t=0	AIB kill odor trained 3x vs. AIY kill odor 3x	Bonferroni’s multiple comparisons test	>0.9999
5G LI t=0	AIB kill odor trained 3x vs. Column G	Bonferroni’s multiple comparisons test	<0.0001
5G LI t=0	AIB kill odor trained 3x vs. AIB, AIY kill odor trained 3x	Bonferroni’s multiple comparisons test	0.0002
5G LI t=0	AIY kill buffer 3x vs. AIY kill odor 3x	Bonferroni’s multiple comparisons test	<0.0001
5G LI t=0	AIY kill buffer 3x vs. Column G	Bonferroni’s multiple comparisons test	>0.9999
5G LI t=0	AIY kill buffer 3x vs. AIB, AIY kill odor trained 3x	Bonferroni’s multiple comparisons test	<0.0001
5G LI t=0	AIY kill odor 3x vs. Column G	Bonferroni’s multiple comparisons test	<0.0001
5G LI t=0	AIY kill odor 3x vs. AIB, AIY kill odor trained 3x	Bonferroni’s multiple comparisons test	0.0075
5G LI t=0	Column G vs. AIB, AIY kill odor trained 3x	Bonferroni’s multiple comparisons test	<0.0001
5G LI t=16	wild type buffer trained LTM vs. wild type odor LTM	Bonferroni’s multiple comparisons test	<0.0001
5G LI t=16	wild type buffer trained LTM vs. AIB kill buffer trained LTM	Bonferroni’s multiple comparisons test	>0.9999
5G LI t=16	wild type buffer trained LTM vs. AIB kill odor trained LTM	Bonferroni’s multiple comparisons test	0.0002
5G LI t=16	wild type buffer trained LTM vs. AIY kill buffer LTM	Bonferroni’s multiple comparisons test	>0.9999
5G LI t=16	wild type buffer trained LTM vs. AIY kill odor LTM	Bonferroni’s multiple comparisons test	0.0761
5G LI t=16	wild type buffer trained LTM vs. Column Q	Bonferroni’s multiple comparisons test	>0.9999
5G LI t=16	wild type buffer trained LTM vs. AIB, AIY kill odor trained LTM	Bonferroni’s multiple comparisons test	0.9517
5G LI t=16	wild type odor LTM vs. AIB kill buffer trained LTM	Bonferroni’s multiple comparisons test	<0.0001
5G LI t=16	wild type odor LTM vs. AIB kill odor trained LTM	Bonferroni’s multiple comparisons test	0.0063
5G LI t=16	wild type odor LTM vs. AIY kill buffer LTM	Bonferroni’s multiple comparisons test	<0.0001
5G LI t=16	wild type odor LTM vs. AIY kill odor LTM	Bonferroni’s multiple comparisons test	<0.0001
5G LI t=16	wild type odor LTM vs. Column Q	Bonferroni’s multiple comparisons test	<0.0001
5G LI t=16	wild type odor LTM vs. AIB, AIY kill odor trained LTM	Bonferroni’s multiple comparisons test	<0.0001
5G LI t=16	AIB kill buffer trained LTM vs. AIB kill odor trained LTM	Bonferroni’s multiple comparisons test	0.0041
5G LI t=16	AIB kill buffer trained LTM vs. AIY kill buffer LTM	Bonferroni’s multiple comparisons test	>0.9999
5G LI t=16	AIB kill buffer trained LTM vs. AIY kill odor LTM	Bonferroni’s multiple comparisons test	0.4212
5G LI t=16	AIB kill buffer trained LTM vs. Column Q	Bonferroni’s multiple comparisons test	>0.9999
5G LI t=16	AIB kill buffer trained LTM vs. AIB, AIY kill odor trained LTM	Bonferroni’s multiple comparisons test	>0.9999
5G LI t=16	AIB kill odor trained LTM vs. AIY kill buffer LTM	Bonferroni’s multiple comparisons test	0.0004
5G LI t=16	AIB kill odor trained LTM vs. AIY kill odor LTM	Bonferroni’s multiple comparisons test	>0.9999
5G LI t=16	AIB kill odor trained LTM vs. Column Q	Bonferroni’s multiple comparisons test	0.0004
5G LI t=16	AIB kill odor trained LTM vs. AIB, AIY kill odor trained LTM	Bonferroni’s multiple comparisons test	0.4986
5G LI t=16	AIY kill buffer LTM vs. AIY kill odor LTM	Bonferroni’s multiple comparisons test	0.0669
5G LI t=16	AIY kill buffer LTM vs. Column Q	Bonferroni’s multiple comparisons test	>0.9999
5G LI t=16	AIY kill buffer LTM vs. AIB, AIY kill odor trained LTM	Bonferroni’s multiple comparisons test	0.6482
5G LI t=16	AIY kill odor LTM vs. Column Q	Bonferroni’s multiple comparisons test	0.064
5G LI t=16	AIY kill odor LTM vs. AIB, AIY kill odor trained LTM	Bonferroni’s multiple comparisons test	>0.9999
5G LI t=16	Column Q vs. AIB, AIY kill odor trained LTM	Bonferroni’s multiple comparisons test	0.6242

## Sheet: Figure 4
Bonferroni’s multiple comparisons test	Predicted (LS) mean diff.	95.00% CI of diff.	Below threshold?	Summary	Adjusted P-value
t=0 3B vs. 1B/2F	0.045	-0.1779 to 0.2679	No	ns	>0.9999
t=0 3B vs. 2B/1F	0.081	-0.1419 to 0.3039	No	ns	>0.9999
t=0 3B vs. 1B	0.073	-0.1499 to 0.2959	No	ns	>0.9999
t=0 1B/2F vs. 2B/1F	0.036	-0.1869 to 0.2589	No	ns	>0.9999
t=0 1B/2F vs. 1B	0.028	-0.1949 to 0.2509	No	ns	>0.9999
t=0 2B/1F vs. 1B	-0.008	-0.2309 to 0.2149	No	ns	>0.9999
t=0 3B vs. 1B/2F	-0.824	-1.047 to -0.6011	Yes	****	<0.0001
t=0 3B vs. 2B/1F	-0.085	-0.3079 to 0.1379	No	ns	>0.9999
t=0 3B vs. 1B	-0.358	-0.5809 to -0.1351	Yes	***	0.0002
t=0 1B/2F vs. 2B/1F	0.739	0.5161 to 0.9619	Yes	****	<0.0001
t=0 1B/2F vs. 1B	0.466	0.2431 to 0.6889	Yes	****	<0.0001
t=0 2B/1F vs. 1B	-0.273	-0.4959 to -0.05009	Yes	**	0.0079
t=16 3B vs. 1B/2F	0.05582	-0.1620 to 0.2736	No	ns	>0.9999
t=16 3B vs. 2B/1F	0.06626	-0.1578 to 0.2903	No	ns	>0.9999
t=16 3B vs. 1B	0.03982	-0.1780 to 0.2576	No	ns	>0.9999
t=16 1B/2F vs. 2B/1F	0.01044	-0.2186 to 0.2395	No	ns	>0.9999
t=16 1B/2F vs. 1B	-0.016	-0.2389 to 0.2069	No	ns	>0.9999
t=16 2B/1F vs. 1B	-0.02644	-0.2555 to 0.2026	No	ns	>0.9999
t=16 3B vs. 1B/2F	-0.9678	-1.186 to -0.7500	Yes	****	<0.0001
t=16 3B vs. 2B/1F	-0.2414	-0.4654 to -0.01734	Yes	*	0.0273
t=16 3B vs. 1B	-0.6998	-0.9176 to -0.4820	Yes	****	<0.0001
t=16 1B/2F vs. 2B/1F	0.7264	0.4974 to 0.9555	Yes	****	<0.0001
t=16 1B/2F vs. 1B	0.268	0.04509 to 0.4909	Yes	**	0.0096
t=16 2B/1F vs. 1B	-0.4584	-0.6875 to -0.2294	Yes	****	<0.0001
			Predicted (LS) mean diff.
	Predicted (LS) mean 1	Predicted (LS) mean 2
Test details				SE of diff.
t=0 3B vs. 1B/2F	0.816	0.771	0.045	0.08332
t=0 3B vs. 2B/1F	0.816	0.735	0.081	0.08332
t=0 3B vs. 1B	0.816	0.743	0.073	0.08332
t=0 1B/2F vs. 2B/1F	0.771	0.735	0.036	0.08332
t=0 1B/2F vs. 1B	0.771	0.743	0.028	0.08332
t=0 2B/1F vs. 1B	0.735	0.743	-0.008	0.08332
Butanone t=0
3B vs. 1B/2F	-0.359	0.465	-0.824	0.08332
3B vs. 2B/1F	-0.359	-0.274	-0.085	0.08332
3B vs. 1B	-0.359	-0.001	-0.358	0.08332
1B/2F vs. 2B/1F	0.465	-0.274	0.739	0.08332
1B/2F vs. 1B	0.465	-0.001	0.466	0.08332
2B/1F vs. 1B	-0.274	-0.001	-0.273	0.08332
Buffer t=16
3B vs. 1B/2F	0.7918	0.736	0.05582	0.08141
3B vs. 2B/1F	0.7918	0.7256	0.06626	0.08374
3B vs. 1B	0.7918	0.752	0.03982	0.08141
1B/2F vs. 2B/1F	0.736	0.7256	0.01044	0.08561
1B/2F vs. 1B	0.736	0.752	-0.016	0.08332
2B/1F vs. 1B	0.7256	0.752	-0.02644	0.08561
Butanone t=16
3B vs. 1B/2F	-0.2658	0.702	-0.9678	0.08141
3B vs. 2B/1F	-0.2658	-0.02444	-0.2414	0.08374
3B vs. 1B	-0.2658	0.434	-0.6998	0.08141
1B/2F vs. 2B/1F	0.702	-0.02444	0.7264	0.08561
1B/2F vs. 1B	0.702	0.434	0.268	0.08332
2B/1F vs. 1B	-0.02444	0.434	-0.4584	0.08561

## Sheet: Figure 3 B,C CIs
Compare cell means regardless of rows and columns
Number of families	1
Number of comparisons per family	45
Alpha	0.05
Bonferroni's multiple comparisons test	Predicted (LS) mean diff.	95.00% CI of diff.	Below threshold?	Summary	Adjusted P Value
Learning:Buffer vs. Learning:Butanone	1.149	0.8280 to 1.470	Yes	****	<0.0001
Learning:Buffer vs. None:Buffer	0.07348	-0.2549 to 0.4018	No	ns	>0.9999
Learning:Buffer vs. None:Butanone	1.035	0.6760 to 1.394	Yes	****	<0.0001
Learning:Buffer vs. 0-2 hrs :Buffer	0.1702	-0.2039 to 0.5443	No	ns	>0.9999
Learning:Buffer vs. 0-2 hrs :Butanone	0.5242	0.1651 to 0.8832	Yes	***	0.0002
Learning:Buffer vs. 2-4 hrs :Buffer	0.1472	-0.1996 to 0.4941	No	ns	>0.9999
Learning:Buffer vs. 2-4 hrs :Butanone	1.079	0.7326 to 1.426	Yes	****	<0.0001
Learning:Buffer vs. 4-6 hrs :Buffer	0.095	-0.2519 to 0.4419	No	ns	>0.9999
Learning:Buffer vs. 4-6 hrs :Butanone	0.9361	0.5893 to 1.283	Yes	****	<0.0001
Learning:Butanone vs. None:Buffer	-1.076	-1.404 to -0.7473	Yes	****	<0.0001
Learning:Butanone vs. None:Butanone	-0.1141	-0.4732 to 0.2449	No	ns	>0.9999
Learning:Butanone vs. 0-2 hrs :Buffer	-0.9789	-1.353 to -0.6048	Yes	****	<0.0001
Learning:Butanone vs. 0-2 hrs :Butanone	-0.625	-0.9840 to -0.2660	Yes	****	<0.0001
Learning:Butanone vs. 2-4 hrs :Buffer	-1.002	-1.349 to -0.6551	Yes	****	<0.0001
Learning:Butanone vs. 2-4 hrs :Butanone	-0.06972	-0.4166 to 0.2771	No	ns	>0.9999
Learning:Butanone vs. 4-6 hrs :Buffer	-1.054	-1.401 to -0.7073	Yes	****	<0.0001
Learning:Butanone vs. 4-6 hrs :Butanone	-0.2131	-0.5599 to 0.1338	No	ns	>0.9999
None:Buffer vs. None:Butanone	0.9616	0.5961 to 1.327	Yes	****	<0.0001
None:Buffer vs. 0-2 hrs :Buffer	0.09675	-0.2836 to 0.4771	No	ns	>0.9999
None:Buffer vs. 0-2 hrs :Butanone	0.4507	0.08518 to 0.8162	Yes	**	0.0034
None:Buffer vs. 2-4 hrs :Buffer	0.07374	-0.2798 to 0.4273	No	ns	>0.9999
None:Buffer vs. 2-4 hrs :Butanone	1.006	0.6524 to 1.360	Yes	****	<0.0001
None:Buffer vs. 4-6 hrs :Buffer	0.02152	-0.3320 to 0.3751	No	ns	>0.9999
None:Buffer vs. 4-6 hrs :Butanone	0.8626	0.5091 to 1.216	Yes	****	<0.0001
None:Butanone vs. 0-2 hrs :Buffer	-0.8648	-1.272 to -0.4577	Yes	****	<0.0001
None:Butanone vs. 0-2 hrs :Butanone	-0.5109	-0.9042 to -0.1176	Yes	**	0.0015
None:Butanone vs. 2-4 hrs :Buffer	-0.8878	-1.270 to -0.5056	Yes	****	<0.0001
None:Butanone vs. 2-4 hrs :Butanone	0.0444	-0.3378 to 0.4266	No	ns	>0.9999
None:Butanone vs. 4-6 hrs :Buffer	-0.94	-1.322 to -0.5578	Yes	****	<0.0001
None:Butanone vs. 4-6 hrs :Butanone	-0.09893	-0.4812 to 0.2833	No	ns	>0.9999
0-2 hrs :Buffer vs. 0-2 hrs :Butanone	0.3539	-0.05318 to 0.7610	No	ns	0.1929
0-2 hrs :Buffer vs. 2-4 hrs :Buffer	-0.02302	-0.4194 to 0.3734	No	ns	>0.9999
0-2 hrs :Buffer vs. 2-4 hrs :Butanone	0.9092	0.5128 to 1.306	Yes	****	<0.0001
0-2 hrs :Buffer vs. 4-6 hrs :Buffer	-0.07524	-0.4717 to 0.3212	No	ns	>0.9999
0-2 hrs :Buffer vs. 4-6 hrs :Butanone	0.7659	0.3695 to 1.162	Yes	****	<0.0001
0-2 hrs :Butanone vs. 2-4 hrs :Buffer	-0.3769	-0.7592 to 0.005277	No	ns	0.058
0-2 hrs :Butanone vs. 2-4 hrs :Butanone	0.5553	0.1731 to 0.9375	Yes	***	0.0002
0-2 hrs :Butanone vs. 4-6 hrs :Buffer	-0.4292	-0.8114 to -0.04694	Yes	*	0.0126
0-2 hrs :Butanone vs. 4-6 hrs :Butanone	0.4119	0.02972 to 0.7942	Yes	*	0.0212
2-4 hrs :Buffer vs. 2-4 hrs :Butanone	0.9322	0.5614 to 1.303	Yes	****	<0.0001
2-4 hrs :Buffer vs. 4-6 hrs :Buffer	-0.05222	-0.4230 to 0.3186	No	ns	>0.9999
2-4 hrs :Buffer vs. 4-6 hrs :Butanone	0.7889	0.4181 to 1.160	Yes	****	<0.0001
2-4 hrs :Butanone vs. 4-6 hrs :Buffer	-0.9844	-1.355 to -0.6136	Yes	****	<0.0001
2-4 hrs :Butanone vs. 4-6 hrs :Butanone	-0.1433	-0.5141 to 0.2275	No	ns	>0.9999
4-6 hrs :Buffer vs. 4-6 hrs :Butanone	0.8411	0.4703 to 1.212	Yes	****	<0.0001
Test details	Predicted (LS) mean 1	Predicted (LS) mean 2	Predicted (LS) mean diff.	SE of diff.	N1	N2	t	DF
Learning:Buffer vs. Learning:Butanone	0.8117	-0.3375	1.149	0.09509	12	12	12.09	84
Learning:Buffer vs. None:Buffer	0.8117	0.7382	0.07348	0.09722	12	11	0.7558	84
Learning:Buffer vs. None:Butanone	0.8117	-0.2234	1.035	0.1063	12	8	9.736	84
Learning:Buffer vs. 0-2 hrs :Buffer	0.8117	0.6414	0.1702	0.1108	12	7	1.537	84
Learning:Buffer vs. 0-2 hrs :Butanone	0.8117	0.2875	0.5242	0.1063	12	8	4.931	84
Learning:Buffer vs. 2-4 hrs :Buffer	0.8117	0.6644	0.1472	0.1027	12	9	1.433	84
Learning:Buffer vs. 2-4 hrs :Butanone	0.8117	-0.2678	1.079	0.1027	12	9	10.51	84
Learning:Buffer vs. 4-6 hrs :Buffer	0.8117	0.7167	0.095	0.1027	12	9	0.925	84
Learning:Buffer vs. 4-6 hrs :Butanone	0.8117	-0.1244	0.9361	0.1027	12	9	9.115	84
Learning:Butanone vs. None:Buffer	-0.3375	0.7382	-1.076	0.09722	12	11	11.06	84
Learning:Butanone vs. None:Butanone	-0.3375	-0.2234	-0.1141	0.1063	12	8	1.074	84
Learning:Butanone vs. 0-2 hrs :Buffer	-0.3375	0.6414	-0.9789	0.1108	12	7	8.837	84
Learning:Butanone vs. 0-2 hrs :Butanone	-0.3375	0.2875	-0.625	0.1063	12	8	5.879	84
Learning:Butanone vs. 2-4 hrs :Buffer	-0.3375	0.6644	-1.002	0.1027	12	9	9.756	84
Learning:Butanone vs. 2-4 hrs :Butanone	-0.3375	-0.2678	-0.06972	0.1027	12	9	0.6789	84
Learning:Butanone vs. 4-6 hrs :Buffer	-0.3375	0.7167	-1.054	0.1027	12	9	10.26	84
Learning:Butanone vs. 4-6 hrs :Butanone	-0.3375	-0.1244	-0.2131	0.1027	12	9	2.074	84
None:Buffer vs. None:Butanone	0.7382	-0.2234	0.9616	0.1082	11	8	8.885	84
None:Buffer vs. 0-2 hrs :Buffer	0.7382	0.6414	0.09675	0.1126	11	7	0.8592	84
None:Buffer vs. 0-2 hrs :Butanone	0.7382	0.2875	0.4507	0.1082	11	8	4.164	84
None:Buffer vs. 2-4 hrs :Buffer	0.7382	0.6644	0.07374	0.1047	11	9	0.7044	84
None:Buffer vs. 2-4 hrs :Butanone	0.7382	-0.2678	1.006	0.1047	11	9	9.609	84
None:Buffer vs. 4-6 hrs :Buffer	0.7382	0.7167	0.02152	0.1047	11	9	0.2055	84
None:Buffer vs. 4-6 hrs :Butanone	0.7382	-0.1244	0.8626	0.1047	11	9	8.24	84
None:Butanone vs. 0-2 hrs :Buffer	-0.2234	0.6414	-0.8648	0.1205	8	7	7.174	84
None:Butanone vs. 0-2 hrs :Butanone	-0.2234	0.2875	-0.5109	0.1165	8	8	4.387	84
None:Butanone vs. 2-4 hrs :Buffer	-0.2234	0.6644	-0.8878	0.1132	8	9	7.845	84
None:Butanone vs. 2-4 hrs :Butanone	-0.2234	-0.2678	0.0444	0.1132	8	9	0.3923	84
None:Butanone vs. 4-6 hrs :Buffer	-0.2234	0.7167	-0.94	0.1132	8	9	8.306	84
None:Butanone vs. 4-6 hrs :Butanone	-0.2234	-0.1244	-0.09893	0.1132	8	9	0.8741	84
0-2 hrs :Buffer vs. 0-2 hrs :Butanone	0.6414	0.2875	0.3539	0.1205	7	8	2.936	84
0-2 hrs :Buffer vs. 2-4 hrs :Buffer	0.6414	0.6644	-0.02302	0.1174	7	9	0.1961	84
0-2 hrs :Buffer vs. 2-4 hrs :Butanone	0.6414	-0.2678	0.9092	0.1174	7	9	7.746	84
0-2 hrs :Buffer vs. 4-6 hrs :Buffer	0.6414	0.7167	-0.07524	0.1174	7	9	0.641	84
0-2 hrs :Buffer vs. 4-6 hrs :Butanone	0.6414	-0.1244	0.7659	0.1174	7	9	6.525	84
0-2 hrs :Butanone vs. 2-4 hrs :Buffer	0.2875	0.6644	-0.3769	0.1132	8	9	3.331	84
0-2 hrs :Butanone vs. 2-4 hrs :Butanone	0.2875	-0.2678	0.5553	0.1132	8	9	4.906	84
0-2 hrs :Butanone vs. 4-6 hrs :Buffer	0.2875	0.7167	-0.4292	0.1132	8	9	3.792	84
0-2 hrs :Butanone vs. 4-6 hrs :Butanone	0.2875	-0.1244	0.4119	0.1132	8	9	3.64	84
2-4 hrs :Buffer vs. 2-4 hrs :Butanone	0.6644	-0.2678	0.9322	0.1098	9	9	8.491	84
2-4 hrs :Buffer vs. 4-6 hrs :Buffer	0.6644	0.7167	-0.05222	0.1098	9	9	0.4756	84
2-4 hrs :Buffer vs. 4-6 hrs :Butanone	0.6644	-0.1244	0.7889	0.1098	9	9	7.185	84
2-4 hrs :Butanone vs. 4-6 hrs :Buffer	-0.2678	0.7167	-0.9844	0.1098	9	9	8.966	84
2-4 hrs :Butanone vs. 4-6 hrs :Butanone	-0.2678	-0.1244	-0.1433	0.1098	9	9	1.305	84
4-6 hrs :Buffer vs. 4-6 hrs :Butanone	0.7167	-0.1244	0.8411	0.1098	9	9	7.661	84

## Sheet: Figure 3 D,E CI
Compare cell means regardless of rows and columns
Number of families	1
Number of comparisons per family	15
Alpha	0.05
Bonferroni's multiple comparisons test	Mean Diff.	95.00% CI of diff.	Below threshold?	Summary	Adjusted P Value
0 hr:Buffer vs. 0 hr:Butanone	1.178	0.9188 to 1.437	Yes	****	<0.0001
0 hr:Buffer vs. 16 hrs:Buffer	-0.0151	-0.2744 to 0.2442	No	ns	>0.9999
0 hr:Buffer vs. 16 hrs:Butanone	0.6736	0.4143 to 0.9329	Yes	****	<0.0001
0 hr:Buffer vs. 2 hrs, off-food:Buffer	0.0314	-0.2279 to 0.2907	No	ns	>0.9999
0 hr:Buffer vs. 2 hrs, off-food:Butanone	0.2978	0.03849 to 0.5571	Yes	*	0.013
0 hr:Butanone vs. 16 hrs:Buffer	-1.193	-1.453 to -0.9339	Yes	****	<0.0001
0 hr:Butanone vs. 16 hrs:Butanone	-0.5045	-0.7638 to -0.2452	Yes	****	<0.0001
0 hr:Butanone vs. 2 hrs, off-food:Buffer	-1.147	-1.406 to -0.8874	Yes	****	<0.0001
0 hr:Butanone vs. 2 hrs, off-food:Butanone	-0.8803	-1.140 to -0.6210	Yes	****	<0.0001
16 hrs:Buffer vs. 16 hrs:Butanone	0.6887	0.4294 to 0.9480	Yes	****	<0.0001
16 hrs:Buffer vs. 2 hrs, off-food:Buffer	0.0465	-0.2128 to 0.3058	No	ns	>0.9999
16 hrs:Buffer vs. 2 hrs, off-food:Butanone	0.3129	0.05359 to 0.5722	Yes	**	0.0075
16 hrs:Butanone vs. 2 hrs, off-food:Buffer	-0.6422	-0.9015 to -0.3829	Yes	****	<0.0001
16 hrs:Butanone vs. 2 hrs, off-food:Butanone	-0.3758	-0.6351 to -0.1165	Yes	***	0.0006
2 hrs, off-food:Buffer vs. 2 hrs, off-food:Butanone	0.2664	0.007092 to 0.5257	Yes	*	0.0393
Test details	Mean 1	Mean 2	Mean Diff.	SE of diff.	N1	N2	t	DF
0 hr:Buffer vs. 0 hr:Butanone	0.8181	-0.36	1.178	0.08443	10	10	13.95	54
0 hr:Buffer vs. 16 hrs:Buffer	0.8181	0.8332	-0.0151	0.08443	10	10	0.1789	54
0 hr:Buffer vs. 16 hrs:Butanone	0.8181	0.1445	0.6736	0.08443	10	10	7.979	54
0 hr:Buffer vs. 2 hrs, off-food:Buffer	0.8181	0.7867	0.0314	0.08443	10	10	0.3719	54
0 hr:Buffer vs. 2 hrs, off-food:Butanone	0.8181	0.5203	0.2978	0.08443	10	10	3.527	54
0 hr:Butanone vs. 16 hrs:Buffer	-0.36	0.8332	-1.193	0.08443	10	10	14.13	54
0 hr:Butanone vs. 16 hrs:Butanone	-0.36	0.1445	-0.5045	0.08443	10	10	5.976	54
0 hr:Butanone vs. 2 hrs, off-food:Buffer	-0.36	0.7867	-1.147	0.08443	10	10	13.58	54
0 hr:Butanone vs. 2 hrs, off-food:Butanone	-0.36	0.5203	-0.8803	0.08443	10	10	10.43	54
16 hrs:Buffer vs. 16 hrs:Butanone	0.8332	0.1445	0.6887	0.08443	10	10	8.157	54
16 hrs:Buffer vs. 2 hrs, off-food:Buffer	0.8332	0.7867	0.0465	0.08443	10	10	0.5508	54
16 hrs:Buffer vs. 2 hrs, off-food:Butanone	0.8332	0.5203	0.3129	0.08443	10	10	3.706	54
16 hrs:Butanone vs. 2 hrs, off-food:Buffer	0.1445	0.7867	-0.6422	0.08443	10	10	7.607	54
16 hrs:Butanone vs. 2 hrs, off-food:Butanone	0.1445	0.5203	-0.3758	0.08443	10	10	4.451	54
2 hrs, off-food:Buffer vs. 2 hrs, off-food:Butanone	0.7867	0.5203	0.2664	0.08443	10	10	3.155	54

## Sheet: Figure 3 D,E LI
Number of families	1
Number of comparisons per family	3
Alpha	0.05
Bonferroni's multiple comparisons test	Mean Diff.	95.00% CI of diff.	Below threshold?	Summary	Adjusted P Value
learning vs. memory	0.5058	0.2128 to 0.7988	Yes	***	0.0004	A-B
learning vs. off-food	0.8605	0.5674 to 1.153	Yes	****	<0.0001	A-C
memory vs. off-food	0.3546	0.06161 to 0.6477	Yes	*	0.0136	B-C
Test details	Mean 1	Mean 2	Mean Diff.	SE of diff.	n1	n2	t	DF
learning vs. memory	1.177	0.6715	0.5058	0.1156	11	11	4.377	30
learning vs. off-food	1.177	0.3168	0.8605	0.1156	11	11	7.446	30
memory vs. off-food	0.6715	0.3168	0.3546	0.1156	11	11	3.069	30

## Sheet: Figure 3 B,C LIs
Number of families	1
Number of comparisons per family	10
Alpha	0.05
Bonferroni's multiple comparisons test	Mean Diff.	95.00% CI of diff.	Below threshold?	Summary	Adjusted P Value
Post training vs. None	0.2307	-0.1589 to 0.6203	No	ns	0.8538	A-B
Post training vs. 0-2hr	0.992	0.6024 to 1.382	Yes	****	<0.0001	A-C
Post training vs. 2-4hr	0.404	-0.04591 to 0.8539	No	ns	0.1091	A-D
Post training vs. 4-6hr	0.4357	-0.01424 to 0.8856	No	ns	0.064	A-E
None vs. 0-2hr	0.7613	0.3717 to 1.151	Yes	****	<0.0001	B-C
None vs. 2-4hr	0.1733	-0.2766 to 0.6232	No	ns	>0.9999	B-D
None vs. 4-6hr	0.205	-0.2449 to 0.6549	No	ns	>0.9999	B-E
0-2hr vs. 2-4hr	-0.588	-1.038 to -0.1381	Yes	**	0.0039	C-D
0-2hr vs. 4-6hr	-0.5563	-1.006 to -0.1064	Yes	**	0.0071	C-E
2-4hr vs. 4-6hr	0.03167	-0.4713 to 0.5347	No	ns	>0.9999	D-E
Test details	Mean 1	Mean 2	Mean Diff.	SE of diff.	n1	n2	t	DF
Post training vs. None	1.174	0.9433	0.2307	0.1305	10	10	1.768	37
Post training vs. 0-2hr	1.174	0.182	0.992	0.1305	10	10	7.6	37
Post training vs. 2-4hr	1.174	0.77	0.404	0.1507	10	6	2.681	37
Post training vs. 4-6hr	1.174	0.7383	0.4357	0.1507	10	6	2.891	37
None vs. 0-2hr	0.9433	0.182	0.7613	0.1305	10	10	5.833	37
None vs. 2-4hr	0.9433	0.77	0.1733	0.1507	10	6	1.15	37
None vs. 4-6hr	0.9433	0.7383	0.205	0.1507	10	6	1.36	37
0-2hr vs. 2-4hr	0.182	0.77	-0.588	0.1507	10	6	3.902	37
0-2hr vs. 4-6hr	0.182	0.7383	-0.5563	0.1507	10	6	3.691	37
2-4hr vs. 4-6hr	0.77	0.7383	0.03167	0.1685	6	6	0.1879	37
